# Supplementary material for: Leaf Tissue Macronutrient Standards for Northern Highbush Blueberry Grown in Contrasting Environments
Source: Plants (Basel). 2022 Dec 5;11(23):3376. doi: 10.3390/plants11233376 (PMC9735984; doi:10.3390/plants11233376)
Supplement: Supplementary file 1 [file plants-11-03376-s001.zip]

Archive with 1 entries (1 files):
- plants-2031119-supplementary.pdf
